# Supplementary material for: Whole‐genome duplications followed by tandem duplications drive diversification of the protein modifier SUMO in Angiosperms
Source: New Phytol. 2016 Mar 2;211(1):172–85. doi: 10.1111/nph.13911 (PMC6680281; doi:10.1111/nph.13911)
Supplement: Supplementary file 2 [file NPH-211-172-s002.xlsx]

## Sheet: Table S2
Table S2. Annotation of the Brassicaceae Small Ubiquitin-Like Modifier (SUMO) paralogs including expression details from EST and whole genome transcriptome data
			Paralogs
			SUMO1		SUMO2		SUMO3		SUMO4, 6			SUMO5			SUMO7, 8
Species	Source mRNA, EST, TSA, gene ID	Brassicaceae lineage	Gene ID	mRNA	Gene ID	mRNA	Gene ID	mRNA	Gene ID	diGly	mRNA	Gene ID	diGly	mRNA	Gene ID	diGly	mRNA
A. thaliana	TAIR [1]	I	At4g26840	Yes	At5g55160	Yes	At5g55170	Yes	At5g48700, At5g48710	No	No, No	At2g32765	Yes	Yes	At5g55855, At5g55856	No, Yes	No, No
A. lyrata	Phytozome [2]	I	Al7g15160	n/d	Al8g20530, Al8g20540 [8]	n/d	Al8g20540 [5], Al8g20550	n/d	Al8g11730	No	n/d	Al4g17860	Yes	n/d	Al8g21240	Yes	n/d
A. halleri	Phytozome [2]	I	Araha.7389s0004	Yes	Araha.25676s0013	Yes	Araha.25676s0014.1	Yes	-	n/d	n/d	Araha.18756s0008	Yes	Yes	Araha.12215s0003, Araha.12215s0004	No, Yes	No, No
Boechera stricta, B. holboeli	NCBI: SRA|SRR gDNA [3]; phytozome [12]	I	SRA|SRR329604.1120509.2 & Bostr.7867s0508.1.p	n/d	SRA|SRR329605.148578.2 & Bostr.26833s0743.1.p	n/d	SRA|SRR329606.686616.2 & Bostr.26833s0742.1.p	n/d	SRA|SRR329606.1035371.2 & Bostr.2392s0044.1.p	No	n/d	SRA|SRR329604.1296917.2 & Bostr.23794s0832.1.p	Yes	n/d	SRA|SRR329602.1226626.2 & Bostr.26833s0675.1.p [12]	Yes	n/d
Capsella rubella	Phytozome	I	Carubv10006104m	Yes	Carubv10027422m	Yes	Carubv10027334m	Yes	Carubv10006213m	No	No	Carubv10024362m	Yes	Yes	Carubv10027376m	No	Yes
Choripora bungeana	NCBI, TSA [4]	II	399070414|gb|KA058810.1, 398928707|gb|KA006023.1	Yes	399049334|gb|KA047463.1, 398930043|gb|KA006663.1	Yes	398911223| gb|JW998330.1	Yes	398895445| gb|JW991015.1	n/d [11]	Yes	398983988|gb|KA033829.1, 399064731|gb|KA055412.1	Yes	Yes	-	n/d	n/d
Brassica rapa - additional WGT	BRAD [5], Phytozome	III	Bra026399 (LF), Bra019083 (MF1), Bra010425 (MF2) [7]	Yes, Yes, Yes	Bra002928 (LF), Bra035560 (MF2)	Yes, Yes	gene deletion	-	Bra037466 [10]	Yes	No	Bra005557/ Bra005558 (LF), Bra021812 (MF1), Bra022902 (MF2), Bra025928	No, Yes, Yes, Yes, No	Yes, Yes, Yes, No, No	intergentic region Bra002870::Bra00287071 [10]	Yes	No
Brassica oleracea - additional WGT	BRAD, JGVI [6]	III	Bol039689 (LF), Bol042310 (MF1), Bol006502 (MF2)	Yes, Yes, Yes	Bol038937 (LF), Bol018216 (MF2)	Yes, Yes	asmbl_13151 [9]	Yes (?)	Bol043131 [10], asmbl_20095 [6]	Yes	Yes [6]	Bol013484/- (LF), Bol037971 (MF1), Bol008184 (MF2), Bol030798	No, Yes, Yes, No	n.d.	Bol006236 [10]	Yes	No
Raphanus sativus	NCBI, TSA,	III	378615112|gb|JT799720.1, 378605023|gb|JT789631.1	Yes	gi|378602095| gb|JT786703.1	Yes	378610845|gb|JT795453.1	Yes	-	n/d	n/d	UN00958	Yes	n/d	-	n/d	n/d
Raphanus raphanistrum	NCBI, TSA	III	EV549981, FD979684	Yes	EX760252, FD542368	Yes	FD549207, FD545294	Yes	-	n/d	n/d	-	n/d	n/d	-	n/d	n/d
Eutrema salsugineum (Thellungiella halophila)	Phytozome	III	Thhalv10026654m	Yes	Thhalv10015081m, Thhalv10015094m	Yes, Yes	gene conversion	-	Thhalv10005530m	Yes	No	Thhalv10017466m	Yes	Yes	Thhalv10015519m	Yes	No
Schrekiella parvula (Thellungiella parvula) [14]	CoGe	III	Tp7g24800	n/d	Tp6g17100	n/d	gene deletion	n/d	Tp2g19110	n/d	n/d	Tp4g15110	Yes	n/d	n/d	n/d	n/d
Arabis alpina	NCBI	III	AALP_AA7G101500	n/d	AALP_AA8G337000	n/d	AALP_AA8G337100	n/d	-	n/d	n/d	AALP_AA8G240500	Yes	n/d	AALP_AA8G343600	n/d	n/d
Aethionema arabicum	CoGe	-	AA10G00444	n/d	AA25G00057	n/d	-	n/d	-	n/d	n/d	AA32G00494	Yes	n/d	AA25G00122	n/d	n/d
[1] www.arabidopsis.org
[2] www.phytozome.org
[3] NCBI>Blast>SRA
[4] NCBI>Blast>TSA; only Transcriptome assembly used
[5] brassicadb.org/brad/
[6] JCVI, brassica.jcvi.org/cgi-bin/brassica
[7] WGT subgenomes LF, MF1, MF2; Cheng et al. (2012) PLOS One
[8] Additional SUMO2::SUMO3 tandem gene fusion in A. lyrata
[9] unique EST in JCVI database [6]; no hit in the genome assembly of B. oleracea (BRAD)
[10] missannotated in BRAD genome assembly
[11] 3' UTR misses in the TSA assembly
[12] http://phytozome.jgi.doe.gov, Phytozome 10
[13] SUMO7/8 Boechera stricta contains an early stop codon in the 2nd exon
[14] thellungiella.org/
n/d indicates 'not determined'
NB, Gene IDs are not included for the species Arabidopsis arenosa, Brassica napus, Sisymbrium irio, Neslia paniculata, and Leavenworthia alabamica
Reference:
Cheng F, Wu J, Fang L, Sun S, Liu B, Lin K, Bonnema G, Wang X. 2012. Biased gene fractionation and dominant gene expression among the subgenomes of Brassica rapa. PLoS One 7: e36442.
